# Supplementary material for: PIM kinase inhibition attenuates pro-tumoral and immunosuppressive functions of macrophages in classic Hodgkin lymphoma
Source: Cell Death Dis. 2025 Dec 26;17(1):136. doi: 10.1038/s41419-025-08402-5 (PMC12847870; doi:10.1038/s41419-025-08402-5)
Supplement: Supplementary file 3 — Supplemental information - Table 1 [file 41419_2025_8402_MOESM3_ESM.xlsx]

## Sheet: Supplemental Table 1
Supplemental Table 1. Clinical characteristics of cHL study cases
Study sample	Disease Subtype	EBV status	Age at diagnosis	Biopsy Status	Hashtag antibody
cHL#1	MC	POS	patient in their 30s	Primary Diagnosis	#2
cHL#2	NS	NEG	patient in their 30s	Primary Diagnosis	#4
cHL#3	NS	NEG	patient in their 30s	Primary Diagnosis	#3
cHL#4	NS	ND	patient in their 20s	Primary Diagnosis	#2
cHL#5	MC	POS	patient in their 50s	Primary Diagnosis	#3
cHL#6	NS	NEG	patient in their 20s	Primary Diagnosis	#4
cHL#7	NS	NEG	patient in their 40s	Primary Diagnosis	#2
cHL#8	MC	POS	patient in their 60s	Primary Diagnosis	#3
cHL#9	MC	POS	patient in their 60s	Primary Diagnosis	#4
NS, nodular sclerosis Hodgkin lymphoma; MC, mixed cellularity Hodgkin lymphoma; EBV, Epstein-Barr virus; POS, positive; NEG, negative; ND, not determined;
