# Supplementary material for: PIM kinase inhibition attenuates pro-tumoral and immunosuppressive functions of macrophages in classic Hodgkin lymphoma
Source: Cell Death Dis. 2025 Dec 26;17(1):136. doi: 10.1038/s41419-025-08402-5 (PMC12847870; doi:10.1038/s41419-025-08402-5)
Supplement: Supplementary file 4 — Supplemental information - Table 2 [file 41419_2025_8402_MOESM4_ESM.xlsx]

## Sheet: Supplemental Table 2
Supplemental Table 2. gene signatures of clusters identified in CITEseq analysis
M/M/DC	pDC	ILC_NK	GC-B cells	Memory B-cells	Naive B-cells	Prolif GC B-cells	Plasma cells	Naive CD8 T-cells	CD8 EM T-cells	Naive CD4 T-cells	TFH	TH17	Treg-C1	Treg-C2
LYZ	GZMB	GNLY	RGS13	MS4A1	MS4A1	IGKC	IGHG1	CD8B	CCL5	HBB	CXCL13	IL7R	MAF	MKI67
S100A9	PTGDS	NKG7	LRMP	HLA-DRA	IGHD	IGHG3	IGLC3	CD8A	GZMK	HBA2	ITM2A	ANXA1	TNFRSF1B	HIST1H4C
CST3	TCF4	KLRD1	MARCKSL1	HLA-DPB1	HLA-DRA	IGHG1	IGHG3	LINC02446	NKG7	HBA1	AC004585.1	VIM	MIR4435-2HG	STMN1
FTH1	IRF8	TRDC	NEIL1	BANK1	BANK1	IGHG4	IGKC	KCNIP4	GZMA	ITGA6	ST8SIA1	AHNAK	LAG3	ASPM
MARCKS	CCDC50	IL2RB	LPP	CD74	HLA-DRB1	HMGB2	IGHG4	NELL2	CST7	CAMK4	SRGN	S100A11	PRDM1	HMGB2
S100A8	MPEG1	KLRC1	LMO2	HLA-DRB1	HLA-DQA1	MZB1	JCHAIN	AIF1	CCL4	PDK1	PHACTR2	RPS4Y1	KLRB1	TUBA1B
PSAP	PPP1R14B	FCER1G	BASP1	SMIM14	TCL1A	JCHAIN	IGHA1	S100B	CD8A	IER2	FKBP5	S100A10	SRGN	TOP2A
TNFAIP2	ITM2C	PRF1	MS4A1	TCF4	CD22	TUBA1B	MZB1	SATB1	TRGC2	SATB1	CPM	ANK3	IL32	CENPF
FTL	LILRA4	KLRB1	SWAP70	HLA-DQB1	CD74	STMN1	IGHM	PDE3B	CD8B	EDA	PTPN13	S100A4	TNIP3	TUBB
TYROBP	HERPUD1	GZMB	CD74	HLA-DQA1	HLA-DQB1	HIST1H4C	IGLC1	ITGA6	EOMES	IGF1R	TOX	CAMK4	CTLA4	CENPE
AIF1	PLEK	XCL2	CD22	TNFRSF13B	BCL11A	MKI67	SSR4	CD7	SAMD3	ANK3	MAF	GPR183	CEP128	HMGN2
VCAN	JCHAIN	CCL4	CCDC88A	RALGPS2	HLA-DPB1	TOP2A	CD79A	APBA2	AHNAK	PDE3B	TOX2	JUNB	CYTOR	SMC4
CTSS	PLD4	CTSW	HLA-DMB	POU2F2	MEF2C	IGLC3	XBP1	PECAM1	SLAMF7	FOS	TBC1D4	RNF125	RORA	NUSAP1
SOD2	IRF7	CCL5	HLA-DRB1	HLA-DPA1	IGHM	TUBB	IGHG2	CTSW	PRF1	AK5	ICA1	IER2	TBC1D4	PCLAF
SAT1	BCL11A	TYROBP	VPREB3	SWAP70	HLA-DPA1	RGS13	DERL3	SDK1	GNLY	APBA2	SMCO4	S100A6	TRBC2	TPX2
FGL2	NPC2	GZMA	SEL1L3	COBLL1	CD79B	PCLAF	HSP90B1	VIM	MIAT	SDK1	TNFRSF4	CD40LG	CD3D	RRM2
ZEB2	APP	CCL3	SERPINA9	CR1	HLA-DMB	LRMP	IGHV1-18	CAMK4	ITGA1	IGHGP	DLGAP1	SYNE2	IL2RA	TYMS
CYBB	CCDC88A	ID2	CCDC144A	MARCH1	POU2F2	GSTP1	HERPUD1	YBX3	KLRD1	KCNQ1OT1	RNF19A	JUN	TOX2	H2AFZ
LGALS2	TXN	IFITM3	HLA-DMA	SCIMP	STX7	HMGB1	FKBP11	ID2	SH2D1A	SLC16A10	H2AFZ	SLCO3A1	CD4	HMGB1
S100A11	CST3	CST7	KLHL6	BASP1	CD79A	DUT	SEC11C	PDK1	CRTAM	AL109930.1	THADA	RORA	TRAC	SMC2
HLA-DRA	MS4A6A	CD63	RFTN1	CIITA	CIITA	H2AFZ	RASSF6	RPS4Y1	CCL4L2	PCAT1	PVALB	FMN1	RGS1	KNL1
TYMP	C12orf75	KLRF1	HLA-DRA	MEF2C	RALGPS2	IGHM	CCDC88A	EPHA1-AS1	PLEK	ATP10A	CD40LG	CMTM8	TNFRSF18	DUT
LYN	TYROBP	ATP8B4	HOPX	BCL11A	CD83	SMC4	UBE2J1	GBP1	CCL3L1	PLAC8	PASK	CD226	PTMS	KIF14
LILRB1	SERPINF1	CEBPD	MYBL1	SYK	PAX5	PCNA	RGS13	AC008014.1	GZMH	JUN	FRMD4B	ERN1	TRBC1	KIF11
FCER1G	HSP90B1	PLEK	CD79A	CD79A	FCRL5	HMGN2	PDIA4	ABCB1	LYST	FHIT	TRAC	ST8SIA1	TSHR	TUBB4B
TNFAIP3	TSPAN13	ITGAX	MYO1E	CD24	CR2	NUSAP1	TNFRSF17	SAMD3	RNF213	UBASH3B	TRBC1	TGFBR3	TIGIT	HIST1H1B
LST1	DNASE1L3	CD160	HLA-DQA1	IRF8	SWAP70	XBP1	HSPA5	CRTAM	CTSW	NELL2	TSPAN5	CDC14A	CTSC	PTTG1
HLA-DPA1	PTPRE	CD7	LYN	HLA-DMA	LINC02397	HIST1H1B	IGLC2	RNF130	PECAM1	ABCA1	ZNRF1	KLRB1	LINC01934	PCNA
EFHD2	SPIB	CLIC3	HLA-DQB1	CD22	SMIM14	HSP90B1	ITM2C	BACH2	ITM2C	TSHZ2	CD4	EPHA4	ICA1	UBE2S
HLA-DRB1	SMPD3	XCL1	AC023590.1	HLA-DMB	HLA-DRB5	UBE2J1	PRDX4	THEMIS	VIM	IL7R	AHI1	DSTN	RNF213	HIST1H1C
KCTD12	CLIC3	PTGDR	PRPSAP2	BHLHE41	MARCH1	TYMS	SSR3	SNTB1	ADGRE5	CMTM8	TIGIT	ACVR2A	RNF19A	HMMR
MAFB	CTSC	AC007952.4	ZNF608	CD79B	FCER2	MYBL2	IGHGP	TTN	IFNG-AS1	XIST	KSR2	FOS	ZNRF1	BRCA1
LGALS1	IL3RA	FGFBP2	POU2AF1	ADAM28	PHACTR1	RRM2	PRDM1	TTTY14	IKZF2	BTBD11	BCAT1	SNED1	TNFRSF4	FANCI
C15orf48	CD74	GZMK	RAPGEF5	CTSH	TCF4	CCDC88A	AC012236.1	SLC16A10	ANXA1	PRKN	ICOS	TRBC1	LINC01943	SGO2
MNDA	RRBP1	SH2D1B	CD83	STX7	HLA-DMA	MARCKSL1	CD38	LINC01725	DUSP2	JUNB	GPRIN3		GPRIN3	UBE2C
IFITM3	FCER1G	HOPX	SKAP2	CCR6	ADAM28	CENPF	SDF2L1	DLG2	DTHD1	SNTB1	LPP		IL2RB	BIRC5
GRN	COBLL1	KLRC2	UBE2J1	FCRL5	BASP1	UBE2S	RRBP1	ADAMTS6	TRG-AS1	PLCL1	PTPRM		MIAT	GAPDH
SERPINA1	CYBB	IFNG	HLA-DPA1	ARHGAP24	VPREB3	HIST1H1C	MANF	JAML	IFNG	CD7	GNG4		S100A4	DIAPH3
HCK	SEC61B	PTPN12	LHFPL2	SPIB	LINC00926	GAPDH	PPIB	DOCK3	C1orf21		SH2D1A		BCL2	BRCA2
DMXL2	MAP1A	DUSP2	PLEK	CYBB	CR1	MYBL1	VPREB3		PTGDR		GLCCI1		CCND2	NUF2
HLA-DPB1	SOX4	HAVCR2	CD79B	LYN	NEIL1	TPX2	SEL1L3		FCRL3		MYO6		AC022239.1	CKS1B
CPVL	GRN	GADD45B	FANCA	PAX5	SYK	MCM7	FNDC3B		ZEB2		NEAT1		LGMN	NCAPG
MPEG1	TCL1A	JUN	CTSH	FCRL2	LYN	LPP	LMAN1		ATXN1		INPP4B		ICOS	DLGAP5
CTSZ	PSAP	NCR1	BCL7A	MARCKS	FCRL2	HELLS	MYDGF		TGFBR3		CD3D		GLCCI1	CCNB1
S100A6	MZB1	MCTP2	HLA-DRB5	BLNK	CCR6	PTTG1	PDIA6		MCOLN2		TRBC2		SYNE2	ATAD5
IER3	PTCRA	GSTP1	HMCES	PLAC8	PLAC8	SWAP70	RABAC1		CXCR6		GBP2		CADM1	ARL6IP1
TIMP1	CLN8	LYST	SMIM14	TEX9	SETBP1	CD79A	IRF4		IL32		DUSP6		NAMPT	GTSE1
FCN1	TFEC	TNFRSF18	EBF1	BLK	CYBB	TK1	CREB3L2		GZMB		PKM		IL10	H2AFX
CTSB	DERL3	NFKBIA	HLA-DPB1	CR2	FCRL1	CLSPN	SPATS2		KLRC2		TIAM1		GBP2	CKS2
GSTP1	PACSIN1	SAMD3	GPR160	TBC1D9	SPIB	KNL1	SELENOS		AOAH		COL6A3		CD7	HELLS
FPR1	PLAC8	MYBL1	CIITA	LRRK2	BLNK	NCAPG	SPCS2		S100A6		FABP5		FOXP3	TPI1
VIM	SELENOS	LINGO2	POU2F2	USP6NL	IL4R	HIST1H1E	SEC61B		JAML		GAPDH		BATF	EZH2
ANXA5	CTSZ	SLAMF7	FGD6	MICAL3	PLEKHG1	PRDX1	HM13		HBA2		CCND2		CEBPA	CEP55
NFKBIA	SCT	FCGR3A	SYK	LY86	WDFY4	UBE2C	IGLV1-47		TIGIT		CD200		NEAT1	HIST1H1D
SERPINB9	GAS6	ANXA1	MCTP2	CCDC50	PCDH9	SMC2	HIST1H2BG		KIAA0825		TNFRSF18		PHACTR2	JPT1
CD68	UBE2J1	CTBP2	IRF8	LINC02397	PIK3AP1	HIST1H1D	GSTP1		ARHGAP26		RAB11FIP1		SAT1	NDC80
CTSH	SCN9A	CTSC	EML6	CLECL1	ZEB2	BIRC5	BTG2		AGAP1		PGM2L1		CDKL2	CDK1
ADGRE2	ZEB2	EFHD2	SYNE2	OSBPL10	TSPAN13	BASP1	ANKRD28		XCL2		NCALD		IKZF2	KIF15
FAM49A	HLA-DPA1	ZBTB16	MEF2C	CTSZ	SKAP2	ATAD5	RGS1		CTSC		CD226		XBP1	ATAD2
G0S2	LAMP5	MAP3K8	TCL1A	POU2AF1	MICAL3	TUBB4B	CPEB4		CYTOR		BATF		PKHD1	BRIP1
CD74	ZFAT	PLAC8	HERPUD1	PLCG2	BIRC3	CKS1B	SLAMF7		MCTP2		DRAIC		RTKN2	CCNA2
IDO1	LYN	DOCK5	SHANK2	SKAP2	COL19A1	CCNB1	IGLV1-51		LINC02446		SLC9A9		TRPS1	SYNE2
C1QA	BTG2	IER2	PLCG2	HBB	IRF8	KIF11	MAN1A1		CBLB		GFOD1		PKM	CEP128
WARS	LINC00996	FGR	SPATS2	PPP3CA	ARHGAP24	CDK1	SPCS3		SYNE2		SCGB3A1		NAB1	ESCO2
C1QB	RUNX2	RRBP1	BCL11A	FAM30A	LY86	SEL1L3	POU2AF1		JUN		NFIA		MAST4	CLSPN
LILRB2	CD4	NCAM1	MICAL3	SEL1L3	AFF3	BCL7A	ELL2		CD160		SYNE2		ADTRP	NSD2
SPI1	FCHSD2	TRGC2	PAX5	VPREB3	CTSS	POU2AF1	IGHA2		MVB12B		GDF7		GAPDH	PKM
ANXA2	IRF4	LINC00299	AFF2	ENTPD1	CD69	SYNE2	EML6		TRDC		CTSB		GADD45A	CENPM
PLEK	CD36	ZEB2	SEC14L1	EBF1	FAM30A	RASSF6	SEC14L1		IL2RB		TP53INP1		COL5A3	ZWINT
RASSF4	HLA-DRA	IL1R1	SPIB	PLEKHG1	MARCKSL1	ASPM	CRELD2		ANXA2		CALR		F5	KIFC1
GSN	CSF2RB	GFOD1	LINC01857	WDFY4	RFTN1	SHCBP1	FCRL5		THEMIS		PTMS		CDK6	CDKN3
PPA1	JAML	LST1	CD38	PIK3AP1	RASGRP3	PDIA4	KDELR2		XCL1		HNRNPLL		SH2D1A	KPNA2
IL1B	SULF2	PPP1R9A	BIK	CTSS	BLK	IGLC7	MBNL2		GBP5		MAN1A1		CXCR6	KIF23
TMEM176B	SYK	GZMH	GSTP1	LINC00926	CCSER1	SEC14L1	TPD52		EPHA4		LINC01229		SPATS2L	TSHZ2
CEBPD	P2RX1	ARHGAP26	RAB11FIP1	CD83	FCRL3	NSD2	TP53INP1		FABP5		KIAA1324		RAB11FIP1	FAM111B
NAMPT	SKAP2	CRTAM	LRRK1	SSPN	EBF1	ATAD2	ERLEC1		S100A10		NTRK3		TSPAN5	CCNB2
DSE	SLAMF7	NEAT1	STAG3	LINC01857	AL139020.1	C12orf75	DCC		MYBL1		S100A4		ZDBF2	MCM7
FGR	MCC	EOMES	SCIMP	RASGRP3	FCHSD2	DERL3	CCDC144A		SLC7A5		IL21		PTPN13	HSP90AA1
CD63	CLEC4C	NFKB1	BIRC3	ATP2B1	CD24	BRCA1	RPN2		LINC01871		PDE7B		BCL2L11	HIST1H1E
PTAFR	SPCS3	IKZF2	ACY3	LRMP	LRMP	PKM	TXNDC11		KLRK1		TSHZ2		GBP5	ACTB
S100A10	ERN1	FOS	GEN1	FAM49A	EAF2	WDR76	P4HB		DGKH		CHSY3		IL21	MAD2L1
IGSF6	GPR183	RNF125	PRDX1	TTN	MTSS1	IGLC2	IGKV3-20		FGFBP2		MAPK10		DDIT4	ENO1
SLC43A2	CCL4	CD38	SNX8	KYNU	PPP3CA	CENPM	KCNN3		ATP1B3		CD7		DLGAP1	ANXA5
AHR	HLA-DRB1	ADGRE5	OSBPL10	RAB31	DENND5B	MCM4	ZBP1		METRNL		TRPS1		FAM184A	ASF1B
NCF2	ARHGAP24	ABCB1	BCL2A1	HLA-DRB5	STAP1	DIAPH3	IGKV4-1		C12orf75		GRAMD1B		LGALS3	MYBL2
CXCL10	BCL7A	AL031599.1	CYBB	DENND5B	BCL7A	BRCA2	SLC44A1		HAVCR2		DDIT4		RUNX2	TK1
SERPINB1	CTSB	BHLHE40	PDGFD	CD1C	TPD52	EZH2	IGLV6-57		LINGO2		NAB1		NETO2	FABP5
IRAK3	BLNK	PPM1L	RASGRP3	ZDHHC14	BACH2	CDCA7	IGHV1-24		TRERF1		SGPP2		ITM2A	SLC9A9
SLC39A8	TBC1D9	FCRL3	AC012368.1	IGLC1	CTSZ	ZWINT	IGLV1-40		TNFAIP3		GK		ARHGAP10	KIF4A
CD14	SAT1	YES1	BCAR3	GRK3	GRK3	SEC61B	IGLV2-14		OSBPL3		MCTP1		SH3TC1	APOLD1
JAML	SUSD1	LGALS1	RALGPS2	BMP2K	IFI44L	VPREB3	SEC24D		IL12RB2		DTHD1		SMCO4	FEN1
CCDC88A	CDH1	CD226	EAF2	FCRL1	ZDHHC14	HLA-DRB1	IGHV3-21		PDE3B		MIR155HG		HNRNPLL	CDCA7
HLA-DQA1	CMKLR1	IL12RB2	KCNN3	SETBP1	USP6NL	HSPD1	IGKV1-39		NEAT1		SRGAP3		ADAM12	BUB1
DUSP6	TGFBI	AHNAK	CUX1	ID3	TTN	KPNA2	TXNDC5		TNFRSF9		AHR		PTPRJ	CENPU
TNFRSF1B	CUX2	ADAMTS17	DAAM1	ZEB2	COBLL1	GTSE1	IGHV5-51		HIP1		TIMP1		CSF1	IL12RB2
ACSL1	CD68	BNC2	PIK3AP1	FCHSD2	LARGE1	FANCI	CALR		SNTB1		KCNIP4		PLCL1	FKBP5
ALDH2	DAB2	C12orf75	CDK14	RUBCNL	STAG3	DLGAP5	IGLV3-25		A2M		HSPD1		GADD45G	PRR11
YBX3	HSPA5	TLE1	TRIO	VIM	SEL1L3	EAF2	IGLV3-21		STAT4		TPI1		RBPJ	CDCA8
S100B	DMXL2	S100A10	GCNT2	COL4A3	MACROD2	JPT1	IGLV10-54		HBB		POU3F1		SNX9	PLK1
ITGAX	RGS2	MAN1A1	SEMA4A	AC025569.1	MOB3B	RFTN1	IGHV3-23		ID2		CTLA4		FOXB1	CYTOR
