# Supplementary material for: PIM kinase inhibition attenuates pro-tumoral and immunosuppressive functions of macrophages in classic Hodgkin lymphoma
Source: Cell Death Dis. 2025 Dec 26;17(1):136. doi: 10.1038/s41419-025-08402-5 (PMC12847870; doi:10.1038/s41419-025-08402-5)
Supplement: Supplementary file 5 — Supplemental information - Table 3 [file 41419_2025_8402_MOESM5_ESM.xlsx]

## Sheet: Supplemental Table 3
Supplemental Table 3. Top 250 genes upregulated in L1236 or L428- conditioned THP1- or monocyte-derived macrophages.
L428-THP1_signature_up	L1236-THP1_signature_up	L428-MDM_up	L1236-MDM_up
HIF1A-AS2	SERPINB4	CCL17	STEAP4
GGT5	CCL17	GGT5	GGT5
SERPINB4	KRT16	ALOX15	CCL15
CCL13	CCL26	CH25H	IL2RA
KRT16	CCL13	ENPP2	CH25H
CCL26	GGT5	CLEC10A	TNIP3
CCL17	FCER1A	ADAM19	IL6
CRH	AC069363.1	IRF4	CCL17
IGHE	RP11-1008C21.1	PLEKHG5	HLA-DPB2
AC069363.1	CCL18	RP11-855A2.5	ENPP2
EGLN3	MMP7	C19orf59	IGHG2
RP11-1008C21.1	CRH	IL6	IL7R
CD200R1	ALOX15B	PPP1R14A	C19orf59
ALOX15B	CTD-2144E22.5	CR2	MT1M
KIF25	HLA-DOA	LAMP3	CCL18
CCL18	VCAM1	BAI2	STAC
CTD-2144E22.5	MMP12	F13A1	CD38
MMP12	TGM2	GUCA1A	IFI44L
FCER1A	IGHE	CD1B	ADAMTS14
SLC25A48	KIF25	CLEC4G	NDP
VCAM1	WNT5B	CRB2	CCL13
MMP1	EHF	CCDC151	JAK3
HLA-DOA	SPINT2	ESPNL	ADAM19
LINC00967	HIF1A-AS2	HIC1	IGLC2
WNT5B	AMBN	P2RY12	TMEM236
SPINT2	CD200R1	CCL18	RP11-211G3.2
UBE2QL1	CCL8	CDC42EP5	MT1H
TGM2	ALOX15	CHST3	CXCL5
EHF	GUCY2D	RP5-839B4.8	HLA-DPA3
IFI27	CD274	CHAC1	MX1
AMBN	RP1-228H13.2	SIGLEC12	MMP25
GUCY2D	SLC25A48	IGHG2	CMPK2
CCL5	HLA-DQA1	FCER2	CCL24
HSPA6	TSPAN7	FOXD4	CCL23
FOXQ1	ENPP2	RP11-211G3.2	LAMP3
CD274	LINC00967	CCL13	CCL4L1
RP11-481J2.2	CASQ2	CD248	SLAMF1
FABP6	LOXL4	IGKV4-1	IFIT1
IL17RB	ST8SIA6	NFE2	IL32
CALD1	CALD1	WNT5A	VSTM1
MMP7	FOXQ1	PLCL2-AS1	UNC13A
CCL8	RP5-1065P14.2	GPT	CLEC6A
IL1R2	EGLN3	STAC	CLEC10A
RP5-1065P14.2	IL17RB	SCIMP	CCL2
CCL7	CCL7	HLA-DPB2	MRC1
SLAMF1	PTAFR	IGLC2	CCL8
TGFA	PLA2G5	CX3CL1	SOCS3
SULF2	CCL5	LMTK3	IGHA2
HLA-DQA1	AC007743.1	RP11-316P17.2	TMEM236.1
CLEC4A	CD24P4	TMEM130	IL3RA
AC139712.2	BPI	ROBO4	HSD11B1
INSM1	CD1B	CXCR2P1	RP11-701P16.5
PTAFR	CHI3L2	EPHB3	SLC7A11
GJB2	PYROXD2	GPR35	ALOX5AP
ST8SIA6	CCL24	LINC00885	MT1G
CD1B	RP11-184M15.1	GLI1	C1S
RP1-228H13.2	RP11-573D15.3	EHF	CCL4
CD24P4	GLI1	ADM2	RSAD2
SLC38A4	CCDC85A	NCCRP1	EPSTI1
CTD-2369P2.8	TMCC2	TMEM236	OASL
AQP9	RP11-809M12.1	IGKV3-11	CFP
RSPO3	IGFBP5	APOL4	HSH2D
ST8SIA1	RP11-573D15.2	EFNA1	APOBEC3A
PLA2G5	RNASE1	IGKV1-5	HS3ST3B1
CASQ2	IL1R2	CD3E	PLEKHN1
FCRLB	B3GNT6	PARM1	G0S2
AC079767.4	TGFA	LRRC56	IRF4
TSPAN7	FA2H	ADAMTSL4	TCF7L1
DNAH3	UMODL1	SLAMF1	IGJ
RNASE1	SLC38A4	IL7R	IL17C
SMTNL2	SMTNL2	TGFA	CCL1
FLT1	CLEC4A	TVP23A	CTA-384D8.35
RP11-573D15.2	TREML4	AKAP12	SIGLEC1
DDO	MMP13	MMP25	TMEM176A
MMP8	MMP1	CISH	XAF1
B3GNT6	CISH	EGLN3	CCL5
ENPP2	KCNA2	JAK3	CD248
MMP13	FAM20A	IDO1	LRRC32
AKR1C1	GAPDHP33	WNT1	VASN
RP11-184M15.1	SULF2	VSTM1	INHBA
ZMIZ1-AS1	CD209	ASGR2	CLEC4D
EMR3	SAMD3	LAD1	ADAMTSL4
CLEC1A	FN1	MRC1	AQP3
TGM3	HLA-DPA1	ULBP1	P2RY6
TMCC2	CCL2	FLRT1	OAS2
SAMD3	CFH	RP11-333E1.1	TFAP2C
RP11-809M12.1	IFI27	IGKV3-20	NCF1B
ALOX15	UBE2QL1	IL2RA	COL26A1
CST7	CLEC1A	RP11-54O7.3	CXCL1
CHDH	FABP6	CTD-2201I18.1	TGFA
LOXL4	FCRLB	ATP1B2	EHF
RP11-573D15.3	FCER2	CAMSAP3	VCAN
IRF4	CHDH	CD209	CA12
ALDOC	INSM1	CST7	CXCL10
AC079325.6	GJB2	SOCS1	ABCA6
CFH	CKB	AQP3	PARM1
RP5-839B4.8	DNAH3	CHDH	NDRG2
SOCS1	APOL4	CD1E	GBP4
FCGR2B	SLAMF1	LRRC32	IRF7
FCER2	SOCS1	ENHO	GPR35
MMP19	AC079325.6	GALNT18	CISH
CHI3L2	TMEM176B	NDP	SLC1A2
RP11-373D23.3	ADAMTS14	SLC1A2	PLEKHG3
AC007743.1	SUCNR1	NPR1	GFRA2
CD209	LOX	TSPAN7	KSR1
GAPDHP33	QRFPR	SLC6A9	MRC1L1
ADAMTS14	KIAA1755	ADAMTS14	SCIMP
PYROXD2	CTD-2369P2.8	IGHA2	OAS3
IGFBP5	FLT1	BATF3	MT-TP
S100B	SIGLEC8	HSH2D	C1QB
TREML4	PDCD1LG2	SYN1	ISG15
HLA-DPB1	CR1	FZD2	MX2
CCL24	ST8SIA1	IL3RA	IFIT2
CISH	TRIM67	NSUN7	IFITM3
OTOF	RP11-404O13.4	SLC9A5	SIGLEC10
APOL4	CTD-2308N23.2	HCAR2	IFIT3
KIAA1755	MMP8	SPINT2	GLIS2
BPI	TMEM176A	S1PR3	TPBGL
RP11-404O13.4	AC092484.1	ASNS	NCF1
PRL	FCGR2B	SOCS3	COLEC12
AC092484.1	RP11-373D23.3	SRPX	TNFSF10
HLA-DPA1	AMICA1	EXTL1	TMEM176B
HSPA7	HLA-DPB1	GFRA2	IGHM
CKB	TGM3	CACNA2D2	GHRL
FGF13	LINC01018	SEMA3G	SERPINA1
CCL2	RP11-503N18.1	NXPH4	C1RL
MT-TP	XPNPEP2	SPRED3	S100A8
LINC01018	RP5-839B4.8	INHBE	OLFM2
PDCD1LG2	AKR1C1	RAMP1	HLA-DQA1
TNFRSF9	AC139712.2	GLIS2	C1QC
RHBDL3	S100B	RP13-870H17.3	MEFV
RP11-503N18.1	TMPRSS13	FAM110B	C1QA
FCGR2C	RHBDL3	KLF2	IL1B
FHAD1	OTOF	CIITA	HLA-DQA2
KCNA2	TMEM200A	ANKRD55	IL15RA
PDGFB	AKAP5	ANKRD20A3	PLSCR1
FGL2	PIK3R6	BCL2L11	NEURL3
DCUN1D3	FGL2	THBS4	DAPK2
PIK3R6	CRABP2	TRIB3	IFI27
AKAP5	AC079767.4	C16orf74	FCRL6
NRG1	APOC1P1	ZDHHC19	SPIN4.1
UMODL1	RP11-481J2.2	AKAP5	HELZ2
GLI1	MT-TP	PLEKHN1	TNF
PTGIR	SIGLEC10	MRC1L1	GPR64
AMICA1	PRL	HSD11B1	BATF2
QRFPR	PHLDB2	CD200R1	CLEC1A
ADHFE1	HSPA6	ATP1A2	CDH5
SLC12A8	CA5A	CFP	LHX2
IL33	TNFRSF9	HSPG2	ICAM1
TMEM200A	RSPO3	TSPAN2	ASPHD2
IL2RG	FAM179A	PYROXD2	RP11-1008C21.1
FA2H	HLA-DMB	CCL24	C17orf107
PNCK.1	CNTNAP1	C9orf172	GPR141
COL5A3	IRF4	INHBA	CRIM1
LOX	HLA-DRA	GAS6	PLEKHA7
ICAM1	DCUN1D3	CTF1	SMOX
GPR146	COL6A1	TEAD2	TIFAB
CTD-2308N23.2	RP6-65G23.1	CHRNE	F13A1
RAB20	BEAN1	IGLV2-23	C17orf96
ADAMTS12	COL5A3	DUOX1	APOL3
INHBE	TTC9	TCF7L1	PMP22
TRIM67	HLA-DQB1	GPR64	ABCG1
SYT4	RP3-470B24.5	MCAM	LINC00885
JHDM1D-AS1	GPR146	SOX8	FPR2
TMPRSS13	HGD	TRGC1	CLEC5A
C3orf18	C3orf18	CCL22	IFI44
NR1H3	ADHFE1	TACSTD2	CD1B
CTD-2006K23.1	FCGR2C	SMOX	CD226
CR1	COL6A2	SLC15A5	TYMP
SIGLEC8	IL33	CR1	CCL7
FN1	AOC1	KIAA1161	ZG16B
C17orf96	CTD-2006K23.1	CD38	CXCR2P1
KIF25-AS1	DDO	C6orf223	PDE4B
HLA-DQB1	ARRDC4	ASPHD2	MMP7
SUCNR1	KIF25-AS1	LPO	GAS6
TMEM176B	CST7	RASAL1	BIRC3
CCDC85A	HSPA7	CLEC1A	USP18
BEAN1	CLEC4G	DACT1	SLC2A6
FAM179A	ROR2	ST6GALNAC3	KLF2
AK8	ANGPTL6	LYPD3	FKBP5
SLC28A3	FGF13	AHRR	CD209
SERPING1	RP4-794H19.4	FAM198A	ALOX5
MGAT3	NRG1	RAP1GAP	SEMA4D
THBS1	ADAMTSL4	PSD2	PDLIM1
CCDC80	ADAMTS12	ISL2	KLHDC7B
FCRLA	SLC12A8	WNT5B	GCH1
COL6A2	SYT4	ALOX5AP	MBOAT2
APOC1P1	CTSC	SCARF2	CYP27B1
GALNT18	MGAT3	IGHA1	PRKAR2B
HLA-DRA	RP11-573D15.1	NRSN2	S100B
COL6A1	AC105053.4	PLCB1	CIITA
SHB	PARM1	IGJ	HLA-DQB2
GLI3	AC132872.1	OLFM2	IL8
CLIC2.1	OSMR	HCAR3	P2RY13
TMEM176A	PDGFB	IL17C	NCF1C
RASAL1	AQP9	RP11-143M1.4	IFI35
CLEC4G	PTGIR	CD226	MCOLN2
FAM20A	TPRG1	TBX6	LILRB5
PDE2A	ALDOC	SCNN1A	CES1
TTC9	CCDC80	TLCD2	CD200R1
ZFYVE28	FCRLA	C17orf96	EBI3
PHLDB2	FST	TRABD2A	C6orf223
RP11-573D15.1	SLC28A3	G0S2	DDX60
PSTPIP2	MMP19	HHLA2	FPR1
LINC00622	ANPEP	PSAT1	HBEGF
HLA-DMB	ICAM1	LINC01160	JHDM1D-AS1
PDE9A	CD74	COL26A1	LRRC16B
PPFIBP2	IL4I1	WSCD2	IFI6
AC105053.4	GLI3	HOPX	GBP5
CNTNAP1	VANGL2	SLFN12L	ANO7P1
ANPEP	EGR2	KLF4	TRIB3
ROR2	GALNT18	ABCG1	DDX58
SERPINA1	INHBE	FCGR2B	CSF2RB
FST	IL2RG	TMEM8B	FCGR2B
IL1R1	C1S	IGHM	HLA-DQB1
XPNPEP2	THBS1	COL27A1	HERC5
IL4I1	FAM171A1	HOMER2	CD40
CD86	HSD3BP5	RP11-196E1.3	SCARF1
CRABP2	JHDM1D-AS1	VTN	IL4I1
MYO1B	RASAL1	SNAI3	CD80
RP6-65G23.1	AK8	CD101	TRABD2A
EGR2	PNCK.1	CD1C	BCL3
HSD3BP5	CD86	MGAT3	PNPLA1
RP3-470B24.5	PCSK5	BSPRY	OCSTAMP
LILRB3	EMR3	C1QTNF4	HLA-DOA
HGD	PDE2A	SCARF1	TNFRSF4
SPSB1	HRH1	SMIM1	LY6E
TUBB4A	ZFYVE28	DLX4	IGHA1
OSMR	SHB	TMEM176A	NRSN2
PARM1	LINC00622	HSPA7	SH3PXD2B
RP4-794H19.4	GPR35	KSR1	FCER2
RAB38	ZMIZ1-AS1	TMEM88	CBX6
CTSC	IL1R1	DDIT4	IFIT5
FCGR2A	CD1C	IGFBP2	CD101
PCSK5	SPSB1	CA12	PTGER2
CA5A	PSD	KLHDC7B	CMKLR1
SLC26A11	CLIC2.1	RP11-367G6.3	CLEC7A
GPR35	FHAD1	SOCS2	HIP1
AOC1	TUBB4A	RHO	LGALS3BP
HRH1	SERPINA1	SIGLEC10	MB21D2
CD1C	BCL3	UNC13A	GPBAR1
SH3PXD2B	SAMD14	GPR124	AR
ARRDC4	SH3PXD2B	NME8	PANX2
ADAMTSL4	SPARCL1	CLEC12B	HLA-DRB5
SPARCL1	RAB38	TMEM74B	LINC00937
CTTNBP2	RAB20	WDR66	HESX1
PLAU	SERPING1	TMEM176B	CCL3
FAM171A1	MYO1B	SLC25A48	CST7
ENPP5	PLAU	CYP27B1	GPR82
RNASE6	PDE9A	CCL23	SOCS1
