# Supplementary material for: PIM kinase inhibition attenuates pro-tumoral and immunosuppressive functions of macrophages in classic Hodgkin lymphoma
Source: Cell Death Dis. 2025 Dec 26;17(1):136. doi: 10.1038/s41419-025-08402-5 (PMC12847870; doi:10.1038/s41419-025-08402-5)
Supplement: Supplementary file 6 — Supplemental information - Table 4 [file 41419_2025_8402_MOESM6_ESM.xlsx]

## Sheet: Supplemental Table 4
Supplemental Table 4. Antibodies used in WB, Immunohistochemistry (IHC), Flow cytometry (FC), Immunofluorescence microscopy (IFM) and Legendplex assay
Antigen	Source	Catalog #
PIM1(1)	Cell Signaling	54523
AF488-PIM1(2)	Santa Cruz	sc-374116
PIM2(1,2)	Cell Signaling	4730
PIM3(1,2)	Cell Signaling	4165
IDO1(1)	Cell Signaling	86630
GAPDH(1)	Millipore	MAB374
pCREB1-S133(1)	Santa Cruz	sc-81486
CREB1(1)	Cell Signaling	9197
pSTAT3-Y705(1)	Cell Signaling	9145
pSTAT3-S727(1)	Cell Signaling	94994
STAT3(1)	Cell Signaling	9139
pSTAT6(1)	Cell Signaling	9361
STAT6(1)	Cell Signaling	5397
AF594-CD68(2)	Santa Cruz	Sc-20060
PE-CD163(3)	BioLegend	333606
PE-IgG(3)	BioLegend	400111
PE-PD-L1(3)	BD	557924
APC-CD206(3)	BD	550889
APC-IgG(3)	BD	555751
APC-CD209(3)	Miltenyi Biotec	130-124-304
APC-IgG(3)	Miltenyi Biotec	130-113-434
AF647-CD86(3)	Miltenyi Biotec	130-116-161
EF660-25F9(3)	Invitrogen	50-0115-42
EF660-IgG(3)	Invitrogen	50-4714-82
BV421-CD25(3)	BD	564033
BV421-IgG(3)	BD	562438
PE-CY7-FOXP3(3)	Invitrogen	25-4776-42
PE-CY7-IgG(3)	Invitrogen	25-4321-82
BV711-CD45(3)	BioLegend	103147
BV605-CD11b(3)	BioLegend	101257
BV785-Ly6G(3)	BioLegend	127645
APC-Ly6C(3)	eBioscience	17-5932-82
PE-CY7-MHCII(3)	BioLegend	107630
Pacific Blue-F4/80(3)	Invitrogen	MF48028
CD34(5)	Abcam	Ab81289
APC-CD163(3)	Biolegend	302011
APC-IgG(3)	Biolegend	400119
PE-CD66b(3)	Biolegend	305105
PE-IgG(3)	Biolegend	401611
IL6(4)	BioLegend	740514
IL8(4)	BioLegend	741240
CCL17/TARC(4)	BioLegend	740519
CCL2(4)	BioLegend	740200
MMP9(4)	BioLegend	741453
TGFB1(4)	BioLegend	740875
(1): WB, (2): IFM, (3): FC, (4):Legendplex, (5):IHC
