# Supplementary material for: PIM kinase inhibition attenuates pro-tumoral and immunosuppressive functions of macrophages in classic Hodgkin lymphoma
Source: Cell Death Dis. 2025 Dec 26;17(1):136. doi: 10.1038/s41419-025-08402-5 (PMC12847870; doi:10.1038/s41419-025-08402-5)
Supplement: Supplementary file 7 — Supplemental information - Table 5 [file 41419_2025_8402_MOESM7_ESM.xlsx]

## Sheet: Supplemental Table 5
Supplemental Table 5. Primers used in gene expression analyses.
Name	Sequence
CSF1-F	5'- GCAGCGGCTGATTGACAGT -3'
CSF1-R	5'- GTTATCTCTAAGCCGCATGG -3'
YWHAZ-F	5'- AGGAGATTACTACCGTTACTT -3'
YWHAZ -R	5'- AGCTTCTTGGTATGCTTGTTG -3'
